# Supplementary material for: Evaluation of electrochemiluminescence immunoassays for immunosuppressive drugs on the Roche cobas e411 analyzer
Source: F1000Res. 2017 Dec 12;6:1832. Originally published 2017 Oct 13. [Version 2] doi: 10.12688/f1000research.12775.2 (PMC5710386; doi:10.12688/f1000research.12775.2)
Supplement: File containing the raw data and a table of contents for the data file [file f1000research-6-14595-s0000.tgz]

Archive with 1 entries (1 files):
- 5482c4c4-1da7-4278-a215-5152bd6e3c64_Dataset_1.zip
